# Supplementary material for: Diapirs of crystal-rich slurry explain granite emplacement temperature and duration
Source: Sci Rep. 2023 Aug 23;13:13730. doi: 10.1038/s41598-023-40805-2 (PMC10447574; doi:10.1038/s41598-023-40805-2)
Supplement: Supplementary file 2 — Supplementary Tables. [file 41598_2023_40805_MOESM2_ESM.xlsx]

## Sheet: Table S1-Bt EPMA
	Table S1: Biotite EPMA data, shown as raw probe data (rows 4–16) and AX converted data (rows 18–43), with the latter used for Ti-in-Bt calculations (rows 47–49). Samples are shaded in different colours, and listed in numerical order.
		SAMPLE 5														SAMPLE 6											SAMPLE 8												SAMPLE 9
	Raw EPMA:	20S_AN_A_bt1	20S_AN_A_bt2	20S_AN_A_bt3	20S_AN_A_bt4	20S_AN_A_bt5	20S_AN_A_bt6	20S_AN_A_bt7	20S_AN_A_bt8	20S_AN_A_bt9	20S_AN_A_bt10	20S_AN_A_bt11	20S_AN_A_bt13	20S_AN_A_bt14		20S_BE_A_bt1	20S_BE_A_bt3	20S_BE_A_bt6	20S_BE_A_bt10	20S_BE_A_bt11	20S_BE_A_bt12	20S_BE_A_bt13	20S_BE_A_bt14	20S_BE_A_bt15	20S_BE_A_bt16		20S_AO_A_bt1	20S_AO_A_bt2	20S_AO_A_bt3	20S_AO_A_bt5	20S_AO_A_bt6	20S_AO_A_bt7	20S_AO_A_bt9	20S_AO_A_bt10	20S_AO_A_bt11	20S_AO_A_bt12	20S_AO_A_bt13		20S_AS_A_bottom_bt1a	20S_AS_A_bottom_bt2	20S_AS_A_bottom_bt3	20S_AS_A_bottom_bt4	20S_AS_A_bottom_bt7	20S_AS_A_bottom_bt8	20S_AS_A_bottom_bt9	20S_AS_A_bottom_bt10	20S_AS_A_top_bt11	20S_AS_A_top_bt12	20S_AS_A_top_bt13
	SiO2	33.7151	33.3851	33.0302	33.2819	33.7138	33.6641	33.5479	33.1149	34.3882	32.909	32.643	33.2599	33.061		33.2668	33.5815	33.3356	31.8078	32.3346	32.8751	32.6312	32.819	33.1105	33.0051		32.6522	32.9659	33.6866	33.2851	33.5753	34.0747	32.9777	33.1774	33.2487	33.2511	33.2637		33.3725	35.2458	33.7358	33.8723	33.7193	34.0282	33.4738	33.3285	33.3398	33.8127	33.5747
	TiO2	1.4658	1.4099	1.4113	1.5027	1.452	1.465	1.5365	1.3952	1.3834	1.3819	1.446	1.3845	1.2937		1.4007	1.5726	1.5851	1.4834	1.4577	1.6043	1.5687	1.6332	1.5749	1.5497		2.1009	2.2959	2.3841	2.2604	2.3873	1.825	2.1837	2.5687	2.6531	2.1777	2.3086		2.4581	2.4231	2.8928	2.3262	2.5234	2.6249	2.8325	2.8535	2.6597	2.9282	2.8689
	Al2O3	20.2483	20.2672	20.1485	20.1831	20.4868	20.123	20.5659	20.5587	20.4875	20.4032	20.3028	21.0153	20.5555		20.9993	20.0249	20.5409	20.1957	20.4899	20.363	20.4562	20.3545	20.2151	20.5588		20.6406	20.1126	20.4761	20.1321	20.2408	20.9448	20.1525	20.2839	19.9368	20.5319	20.2809		20.1478	19.4217	20.0834	20.3558	20.1176	20.3732	19.7449	20.1049	20.2888	20.2667	19.9669
	Cr2O3	0.0868	0.0766	0.0601	0.0359	0.0312	0.0458	0.0368	0.0621	0.0868	0.0252	0.0485	0.1094	0.1192		0.0426	0.0689	0.0531	0.0605	0.0965	0.0346	0.0261	0.029	0.036	0.0796		-0.0039	0.0232	0.0356	0.107	0.0141	0.0298	0.0572	0.0163	0.0284	0.0473	0.025		0.1255	0.0268	0.0819	0.0199	0.0252	0.0713	0.0772	0.0722	0.03	0.0593	0.0614
	Fe2O3	-	-	-	-	-	-	-	-	-	-	-	-	-		-	-	-	-	-	-	-	-	-	-		-	-	-	-	-	-	-	-	-	-	-		-	-	-	-	-	-	-	-	-	-	-
	FeO	26.0621	26.1223	26.2864	26.5631	26.2959	26.1006	26.2976	26.5413	25.9525	26.4429	26.5596	25.6486	26.2988		26.504	26.1176	26.1675	26.9897	26.5333	26.4651	26.8216	26.6773	26.6344	26.2543		25.8944	25.3194	25.3229	24.8429	25.6249	24.3156	25.3753	25.1108	25.1744	25.3169	25.402		24.9235	23.9266	25.1045	24.6843	24.5532	24.5208	25.153	25.0253	24.7081	24.426	25.1698
	MnO	0.1127	0.132	0.126	0.17	0.1241	0.1323	0.1316	0.1454	0.1287	0.1437	0.1406	0.1239	0.1358		0.1333	0.1222	0.1308	0.1258	0.1328	0.1412	0.1349	0.1289	0.1304	0.1218		0.3637	0.3453	0.3436	0.3739	0.3855	0.3457	0.3326	0.3583	0.3694	0.3308	0.3498		0.3086	0.3074	0.3064	0.3081	0.3305	0.3206	0.2979	0.3076	0.3381	0.3727	0.3743
	MgO	4.7547	4.8473	4.9212	4.7458	4.842	4.8658	4.8507	4.9943	4.9291	5.0452	5.4587	4.8361	4.9313		4.8339	4.9313	4.5723	5.0137	4.8617	4.6711	5.1305	4.6719	4.7775	4.7597		4.8775	5.1554	4.8535	4.8502	4.8659	5.0099	5.2769	4.8355	5.018	4.8849	4.8877		4.7443	4.7197	4.6996	4.9759	4.7511	4.8302	4.7754	4.6883	4.8354	4.9179	4.961
	CaO	0.0049	0.0106	0.0085	0.011	0.0167	0.0238	0.013	0.0398	0.0502	0.0134	0.022	0.0067	0.0198		0.0356	0.0264	0.0199	0.0204	0.0296	0.0312	0.0265	0.0015	0.0143	-0.0005		0.014	0.0405	0.0091	0.0126	0.0101	0.0234	0.0185	0.0283	0.0102	0.0156	0.0137		0.0161	0.0151	0.0171	0.0106	0.0015	0.0074	0.016	-0.0034	0.0011	-0.0025	0.0023
	Na2O	0.0942	0.1585	0.1202	0.2035	0.2203	0.1909	0.1776	0.0851	0.1555	0.1289	0.0603	0.1069	0.162		0.0903	0.1074	0.1566	0.1156	0.1603	0.2144	0.1722	0.1575	0.1117	0.1486		0.1461	0.1351	0.1114	0.1774	0.1677	0.186	0.12	0.2201	0.1568	0.1549	0.1662		0.1233	0.1306	0.1068	0.1058	0.1356	0.1349	0.1124	0.1154	0.1567	0.1294	0.1123
	K2O	7.823	7.9594	7.8856	7.6648	8.0577	7.1054	7.8786	6.8949	7.789	7.2804	7.1076	7.8122	7.792		7.5208	7.9723	8.1605	7.3711	7.7205	7.8018	7.1002	7.8326	7.7196	8.0437		8.7862	8.5814	9.1071	8.7563	9.0952	8.5021	8.6261	8.9799	8.9264	8.982	9.2074		9.0712	8.4685	9.4796	9.2459	9.0947	9.0402	9.1508	9.3004	9.2554	9.2434	9.0179
	Total	94.3676	94.3689	93.9979	94.3616	95.2406	93.7166	95.0362	93.8317	95.3508	93.7737	93.7892	94.3035	94.3692		94.8273	94.5251	94.7222	93.1837	93.8171	94.2017	94.0681	94.3057	94.3245	94.5208		95.4717	94.9746	96.3299	94.7978	96.3669	95.2569	95.1204	95.5791	95.5221	95.6933	95.9051		95.291	94.6853	96.5078	95.9048	95.2521	95.9518	95.6339	95.7927	95.613	96.1536	96.1095
	AX conversion:	1	2	3	4	5	6	7	8	9	10	11	12	13		1	2	3	4	5	6	7	8	9	10		1	2	3	4	5	6	7	8	9	10	11		1	2	3	4	5	6	7	8	9	10	11
	SiO2	33.72	33.39	33.03	33.28	33.71	33.66	33.55	33.11	34.39	32.91	32.64	33.26	33.06		33.27	33.58	33.34	31.81	32.33	32.88	32.63	32.82	33.11	33.01		32.65	32.97	33.69	33.29	33.58	34.07	32.98	33.18	33.25	33.25	33.26		33.37	35.25	33.74	33.87	33.72	34.03	33.47	33.33	33.34	33.81	33.57
	TiO2	1.47	1.41	1.41	1.5	1.45	1.47	1.54	1.4	1.38	1.38	1.45	1.38	1.29		1.4	1.57	1.59	1.48	1.46	1.6	1.57	1.63	1.57	1.55		2.1	2.3	2.38	2.26	2.39	1.83	2.18	2.57	2.65	2.18	2.31		2.46	2.42	2.89	2.33	2.52	2.62	2.83	2.85	2.66	2.93	2.87
	Al2O3	20.25	20.27	20.15	20.18	20.49	20.12	20.57	20.56	20.49	20.4	20.3	21.02	20.56		21	20.02	20.54	20.2	20.49	20.36	20.46	20.35	20.22	20.56		20.64	20.11	20.48	20.13	20.24	20.94	20.15	20.28	19.94	20.53	20.28		20.15	19.42	20.08	20.36	20.12	20.37	19.74	20.1	20.29	20.27	19.97
	Cr2O3	0.09	0.08	0.06	0.04	0.03	0.05	0.04	0.06	0.09	0.03	0.05	0.11	0.12		0.04	0.07	0.05	0.06	0.1	0.03	0.03	0.03	0.04	0.08		0	0.02	0.04	0.11	0.01	0.03	0.06	0.02	0.03	0.05	0.03		0.13	0.03	0.08	0.02	0.03	0.07	0.08	0.07	0.03	0.06	0.06
	Fe2O3	0.69	0.99	1.95	1.81	0.52	1.96	1.12	4.21	0.15	3.7	4.43	1.11	2.24		2.64	0.81	0.02	4.5	3.08	1.55	4.47	2.01	2.19	1.24		0.02	0	0	0	0	0	0.01	0	0	0	0		0	0	0	0	0	0	0	0	0	0	0
	FeO	25.44	25.22	24.53	24.93	25.83	24.34	25.29	22.75	25.82	23.11	22.58	24.65	24.28		24.13	25.39	26.16	22.94	23.76	25.08	22.8	24.87	24.66	25.13		25.87	25.32	25.32	24.84	25.62	24.32	25.37	25.11	25.17	25.32	25.4		24.92	23.93	25.1	24.68	24.55	24.52	25.15	25.03	24.71	24.43	25.17
	MnO	0.11	0.13	0.13	0.17	0.12	0.13	0.13	0.15	0.13	0.14	0.14	0.12	0.14		0.13	0.12	0.13	0.13	0.13	0.14	0.13	0.13	0.13	0.12		0.36	0.35	0.34	0.37	0.39	0.35	0.33	0.36	0.37	0.33	0.35		0.31	0.31	0.31	0.31	0.33	0.32	0.3	0.31	0.34	0.37	0.37
	MgO	4.75	4.85	4.92	4.75	4.84	4.87	4.85	4.99	4.93	5.05	5.46	4.84	4.93		4.83	4.93	4.57	5.01	4.86	4.67	5.13	4.67	4.78	4.76		4.88	5.16	4.85	4.85	4.87	5.01	5.28	4.84	5.02	4.88	4.89		4.74	4.72	4.7	4.98	4.75	4.83	4.78	4.69	4.84	4.92	4.96
	CaO	0	0.01	0.01	0.01	0.02	0.02	0.01	0.04	0.05	0.01	0.02	0.01	0.02		0.04	0.03	0.02	0.02	0.03	0.03	0.03	0	0.01	0		0.01	0.04	0.01	0.01	0.01	0.02	0.02	0.03	0.01	0.02	0.01		0.02	0.02	0.02	0.01	0	0.01	0.02	0	0	0	0
	Na2O	0.09	0.16	0.12	0.2	0.22	0.19	0.18	0.09	0.16	0.13	0.06	0.11	0.16		0.09	0.11	0.16	0.12	0.16	0.21	0.17	0.16	0.11	0.15		0.15	0.14	0.11	0.18	0.17	0.19	0.12	0.22	0.16	0.15	0.17		0.12	0.13	0.11	0.11	0.14	0.13	0.11	0.12	0.16	0.13	0.11
	K2O	7.82	7.96	7.89	7.66	8.06	7.11	7.88	6.89	7.79	7.28	7.11	7.81	7.79		7.52	7.97	8.16	7.37	7.72	7.8	7.1	7.83	7.72	8.04		8.79	8.58	9.11	8.76	9.1	8.5	8.63	8.98	8.93	8.98	9.21		9.07	8.47	9.48	9.25	9.09	9.04	9.15	9.3	9.26	9.24	9.02
	Totals	94.43	94.48	94.21	94.53	95.29	93.92	95.16	94.25	95.37	94.14	94.23	94.42	94.59		95.08	94.6	94.73	93.64	94.12	94.34	94.52	94.5	94.54	94.64		95.47	94.99	96.33	94.8	96.38	95.26	95.13	95.59	95.53	95.69	95.91		95.29	94.7	96.51	95.92	95.25	95.94	95.63	95.8	95.63	96.16	96.1
	Si	2.652	2.63	2.61	2.619	2.634	2.648	2.621	2.59	2.672	2.587	2.561	2.61	2.597		2.592	2.642	2.626	2.53	2.558	2.598	2.556	2.59	2.606	2.599		2.566	2.594	2.613	2.619	2.609	2.645	2.592	2.596	2.603	2.598	2.599		2.616	2.743	2.616	2.631	2.637	2.636	2.619	2.604	2.604	2.618	2.61
	Ti	0.087	0.084	0.084	0.089	0.085	0.087	0.09	0.082	0.081	0.082	0.086	0.081	0.076		0.082	0.093	0.094	0.089	0.087	0.095	0.092	0.097	0.093	0.092		0.124	0.136	0.139	0.134	0.14	0.107	0.129	0.151	0.156	0.128	0.136		0.145	0.142	0.169	0.136	0.148	0.153	0.167	0.167	0.156	0.171	0.168
	Al	1.877	1.882	1.877	1.873	1.888	1.866	1.894	1.896	1.877	1.89	1.878	1.945	1.904		1.928	1.857	1.907	1.894	1.911	1.897	1.889	1.893	1.876	1.909		1.912	1.865	1.872	1.867	1.854	1.917	1.867	1.87	1.841	1.891	1.868		1.862	1.781	1.836	1.864	1.855	1.86	1.821	1.851	1.868	1.851	1.831
	Cr	0.006	0.005	0.004	0.002	0.002	0.003	0.002	0.004	0.006	0.002	0.003	0.007	0.007		0.002	0.004	0.003	0.004	0.006	0.002	0.002	0.002	0.002	0.005		0	0.001	0.002	0.007	0.001	0.002	0.004	0.001	0.002	0.003	0.002		0.008	0.002	0.005	0.001	0.002	0.004	0.005	0.004	0.002	0.004	0.004
	Fe3	0.041	0.059	0.116	0.107	0.031	0.116	0.066	0.248	0.009	0.219	0.261	0.066	0.132		0.154	0.048	0.001	0.269	0.183	0.092	0.264	0.119	0.13	0.074		0.001	0	0	0	0	0	0.001	0	0	0	0		0	0	0	0	0	0	0	0	0	0	0
	Fe2	1.673	1.662	1.621	1.641	1.688	1.601	1.653	1.489	1.678	1.519	1.482	1.618	1.596		1.572	1.67	1.723	1.526	1.572	1.657	1.493	1.641	1.623	1.655		1.701	1.666	1.642	1.635	1.665	1.579	1.667	1.643	1.648	1.655	1.66		1.634	1.557	1.628	1.603	1.606	1.589	1.646	1.635	1.614	1.582	1.637
	Mn	0.007	0.009	0.009	0.011	0.008	0.009	0.009	0.01	0.009	0.009	0.009	0.008	0.009		0.009	0.008	0.009	0.009	0.009	0.009	0.009	0.009	0.009	0.008		0.024	0.023	0.022	0.025	0.026	0.023	0.022	0.024	0.025	0.022	0.023		0.021	0.02	0.02	0.02	0.022	0.021	0.02	0.021	0.022	0.024	0.024
	Mg	0.557	0.569	0.579	0.557	0.564	0.571	0.565	0.582	0.571	0.592	0.639	0.566	0.577		0.561	0.578	0.536	0.594	0.573	0.55	0.599	0.549	0.561	0.559		0.572	0.605	0.561	0.569	0.564	0.58	0.618	0.564	0.586	0.568	0.569		0.554	0.547	0.543	0.576	0.554	0.558	0.557	0.546	0.563	0.568	0.575
	Ca	0	0.001	0.001	0.001	0.002	0.002	0.001	0.003	0.004	0.001	0.002	0.001	0.002		0.003	0.003	0.002	0.002	0.003	0.003	0.003	0	0.001	0		0.001	0.003	0.001	0.001	0.001	0.002	0.002	0.003	0.001	0.002	0.001		0.002	0.002	0.002	0.001	0	0.001	0.002	0	0	0	0
	Na	0.014	0.024	0.018	0.031	0.033	0.029	0.027	0.014	0.024	0.02	0.009	0.017	0.024		0.014	0.017	0.024	0.019	0.025	0.032	0.026	0.024	0.017	0.023		0.023	0.021	0.017	0.027	0.026	0.029	0.018	0.033	0.024	0.023	0.026		0.018	0.02	0.017	0.017	0.021	0.02	0.017	0.018	0.024	0.02	0.017
	K	0.785	0.8	0.795	0.769	0.804	0.714	0.785	0.688	0.772	0.73	0.712	0.782	0.781		0.747	0.8	0.82	0.748	0.779	0.786	0.71	0.788	0.775	0.808		0.881	0.861	0.901	0.879	0.902	0.842	0.865	0.896	0.892	0.895	0.918		0.907	0.841	0.938	0.917	0.907	0.894	0.913	0.927	0.923	0.913	0.895
	Sum	7.699	7.726	7.715	7.701	7.739	7.645	7.714	7.605	7.701	7.651	7.643	7.7	7.707		7.665	7.72	7.747	7.682	7.707	7.722	7.642	7.713	7.693	7.731		7.806	7.778	7.771	7.764	7.788	7.725	7.786	7.783	7.778	7.786	7.803		7.767	7.655	7.773	7.767	7.751	7.736	7.767	7.774	7.778	7.751	7.761
	Oxygens	11	11	11	11	11	11	11	11	11	11	11	11	11		11	11	11	11	11	11	11	11	11	11		11	11	11	11	11	11	11	11	11	11	11		11	11	11	11	11	11	11	11	11	11	11
	Ti-in-Bt therm:
	XMg	0.249776	0.255043	0.263182	0.253412	0.250444	0.262891	0.254734	0.281024	0.253891	0.280436	0.301273	0.259158	0.265532		0.26301	0.257117	0.237273	0.280189	0.267133	0.249207	0.286329	0.250685	0.256868	0.252484		0.25165	0.266402	0.254653	0.258167	0.253028	0.268643	0.27046	0.255551	0.26231	0.255511	0.255271		0.253199	0.259981	0.250115	0.264341	0.256481	0.259898	0.252837	0.250344	0.258613	0.264186	0.259946
	Ti (22O)	0.174	0.168	0.168	0.178	0.17	0.174	0.18	0.164	0.162	0.164	0.172	0.162	0.152		0.164	0.186	0.188	0.178	0.174	0.19	0.184	0.194	0.186	0.184		0.248	0.272	0.278	0.268	0.28	0.214	0.258	0.302	0.312	0.256	0.272		0.29	0.284	0.338	0.272	0.296	0.306	0.334	0.334	0.312	0.342	0.336
	T (°C)	515.671	506.518	507.309	522.04	509.383	516.873	525.078	502.459	496.033	502.391	518.023	496.557	478.01		500.488	533.672	534.779	524.629	517.287	538.326	533.769	543.547	533.651	530.541		597.644	616.606	619.922	613.24	621.155	567.781	606.772	635.052	641.2	604.202	615.864		627.618	624.216	654.168	616.464	631.522	637.646	652.319	652.181	640.974	656.936	653.729
													Average T (°C)	507.411										Average T (°C)	529.069											Average T (°C)	612.676
[truncated: 7 more columns]

## Sheet: Table S2-granite bulk
	Table S2: Granite bulk composition calculated using QEMSCAN modes (row 20) and AX-converted EPMA compositions (row 5–15) of phases. 0.2 vol.% apatite excluded from the volume.
	Phase compositions in cations per formula unit							Result
		Ksp	Bt	Pl	Qtz			Mole%	Wt%
	Si	2.991	2.734	2.797	1		SiO2	73.8676	68.4876
	Ti	0	0.207	0			TiO2	0.393	0.484461
	Al	1.002	1.621	1.203			Al2O3	10.3039	16.2129
	Cr	0	0.002	0			Cr2O3	0.00189855	0.00445313
	Fe3+	0	0	0.001			Fe2O3	0.00553704	0.0136462
	Fe2+	0	1.253	0			FeO	2.37889	2.63772
	Mn	0	0.035	0			MnO	0.0664493	0.0727462
	Mg	0	0.91	0			MgO	1.72768	1.07448
	Ca	0.002	0	0.203			CaO	2.25644	1.95281
	Na	0.103	0.023	0.775			Na2O	4.52933	4.33225
	K	0.923	0.952	0.022			K2O	2.9637	4.30837
	H	0	1.586	0	0		H2O	1.50555	0.418561
	cat sum (-H)	5.021	7.737	5.001	1		Total	100	100
	Mol vol	107.889	152.351	100.871	22.69
	for (O)	8	11.207	8	2
	Vol% in:	18.61	11.88	45.88	23.43
	Sum	99.8
	Cation contributions to total								Oxide	Weight	Oxide	Mol wt	Cations	Oxygens
		Ksp	Bt	Pl	Qtz				props	props	name	of oxide	per mole	per mole
	Si	0.515924	0.213191	1.27218	1.03261			SiO2	3.03391	4437.97	SiO2	60.08	1	2
	Ti	0	0.0161414	0	0			TiO2	0.0161414	31.3929	TiO2	79.88	1	2
	Al	0.172837	0.126402	0.547169	0			Al2O3	0.423204	1050.59	Al2O3	101.96	2	3
	Cr	0	0.000155956	0	0			Cr2O3	7.79778e-05	0.288561	Cr2O3	151.99	2	3
	Fe3+	0	0	0.000454837	0			Fe2O3	0.000227419	0.884265	Fe2O3	159.7	2	3
	Fe2+	0	0.0977062	0	0			FeO	0.0977062	170.923	FeO	71.85	1	1
	Mn	0	0.00272922	0	0			MnO	0.00272922	4.71392	MnO	70.94	1	1
	Mg	0	0.0709598	0	0			MgO	0.0709598	69.6256	MgO	40.3	1	1
	Ca	0.000344984	0	0.092332	0			CaO	0.092677	126.541	CaO	56.08	1	1
	Na	0.0177667	0.00179349	0.352499	0			Na2O	0.18603	280.728	Na2O	61.98	2	1
	K	0.15921	0.0742349	0.0100064	0			K2O	0.121726	279.18	K2O	94.2	2	1
	H	0	0.123673	0	0			H2O	0.0618364	27.1225	H2O	18.015	2	1
								Sum	4.10722	6479.95
								Sum(Si..H)	100.011	note Fe2O3=2*FeO+O
	For THERMOCALC (MnNCKFMASHTOCr)
	H2O	SiO2	Al2O3	CaO	MgO	FeO^t	K2O	Na2O	TiO2	MnO	O	Cr2O3		XMg	0.420712
	1.50539	73.8595	10.3028	2.25619	1.72749	2.3897	2.96337	4.52882	0.392957	0	0.00553643	0.00189834		XFe3+	0.00463358
	0	75.0389	10.4673	2.29222	1.75508	2.42786	3.01069	4.60115	0.399232	0	0.00562484	0.00192866	Anhydrous
	2	73.5382	10.2579	2.24637	1.71998	2.3793	2.95048	4.50912	0.391247	0	0.00551234	0.00189008	with H2O=	2	mol %
	anorthite	0.00194553
	albite	0.100195
	sanidine	0.89786
	anorthite	100.79
	albite	100.67
	sanidine	108.71
		phlogopite	0.420712
		annite	0.579288
		phlogopite	149.64
		annite	154.32
			anorthite	0.203
			albite	0.775
			sanidine	0.022
			anorthite	100.79
			albite	100.67
			sanidine	108.71

## Sheet: Table S3-Raman
	Table S3: Poished and corrected Raman R2 ratios.
	Sample	R2	Polished T (°C)	Beyssac (2003) R2 correction	Unpolished T (°C)	Difference (°C)
	1	0.449819	440.831	0.396793	464.427	23.5967
	2	0.411497	457.884	0.340437	489.506	31.6218
	3	0.421677	453.354	0.355407	482.844	29.49
	4	0.355196	482.938	0.257641	526.35	43.4119
	5	0.337634	490.753	0.231815	537.842	47.0895
	7	0.273742	519.185	0.137855	579.654	60.4694

## Sheet: Table S4-MAGEMin bulks
	Table S4: Model inputs for MAGEMin (mol.%), calculated by changing the mol.% water content using cell O46 in Table S2.
	H2O	SiO2	Al2O3	CaO	MgO	FeO^t	K2O	Na2O	TiO2	O
	0	75.0389	10.4673	2.29222	1.75508	2.42786	3.01069	4.60115	0.399232	0.00562484
	2	73.5382	10.2579	2.24637	1.71998	2.3793	2.95048	4.50912	0.391247	0.00551234
	4	72.0374	10.0486	2.20053	1.68488	2.33074	2.89027	4.4171	0.383263	0.00539985
	6	70.5366	9.83925	2.15468	1.64977	2.28219	2.83005	4.32508	0.375278	0.00528735
	8	69.0358	9.6299	2.10884	1.61467	2.23363	2.76984	4.23305	0.367294	0.00517485
